# Supplementary material for: Optimization of Ultrasonic-Assisted Extraction, Characterization and Antioxidant and Immunoregulatory Activities of Arthrospira platensis Polysaccharides
Source: Molecules. 2024 Sep 30;29(19):4645. doi: 10.3390/molecules29194645 (PMC11477882; doi:10.3390/molecules29194645)
Supplement: Supplementary file 1 [file molecules-29-04645-s001.zip]

Archive with 1 entries (1 files):
- molecules-3197211-supplementary.pdf
